# Supplementary material for: Identification of Protein Hydrolysates from Sesame Meal and In Vivo Study of Their Gastric Mucosal Protective Effects
Source: Foods. 2024 Dec 23;13(24):4178. doi: 10.3390/foods13244178 (PMC11675995; doi:10.3390/foods13244178)
Supplement: Supplementary file 1 [file foods-13-04178-s001.zip]

Archive with 1 entries (1 files):
- foods-3369862-supplementary.pdf
